# Supplementary material for: IL-37d suppresses Rheb-mTORC1 axis independently of TCS2 to alleviate alcoholic liver disease
Source: Commun Biol. 2024 Jun 21;7:756. doi: 10.1038/s42003-024-06427-8 (PMC11192940; doi:10.1038/s42003-024-06427-8)
Supplement: Supplementary file 3 — Supplementary Data [file 42003_2024_6427_MOESM3_ESM.xlsx]

## Sheet: Figure 1
Source Data
F1a-p-mTOR	Mock	IL-37d	F1a-p-S6K	Mock	IL-37d	F1a-p-S6	Mock	IL-37d	F1a-IL-37d	Mock	IL-37d
	1.0806	0.675129		1.26294	0.555519		1.04974	0.748203		0	1.30443
	0.997063	0.820033		0.869968	0.57834		0.954312	0.657902		0	0.89382
	0.922335	0.868406		0.86709	0.530176		0.995951	0.683852		0	1.26802
F1b-p-mTOR	Mock	IL-37d	F1c-p-S6	Mock	IL-37d	F1d-p-S6K	Mock	IL-37d
	44.464	7.452		38.923	7.974		0.881318	0.715656
	34.782	4.005		34.808	9.828		0.923193	0.727823
	40.736	10.315		34.2	19.452		1.19549	0.682286
	33.706	10.383		43.447
	33.024	6.031		26.194
				24.506
				40.268
F1e-p-mTOR	si-NC	si-IL-37d	F1e-p-S6K	si-NC	si-IL-37d	F1e-p-S6	si-NC	si-IL-37d	F1e-IL-37d	si-NC	si-IL-37d
	0.940053	1.46038		1.10569	1.76604		1	1.90741		1.25128	0.696028
	1.05995	1.29776		0.974087	1.71007		1.08314	1.34555		0.803362	0.355238
	1.16824	1.63179		0.920222	1.61702		1.22039	1.80219		0.945361	0.220449
F1f-p-mTOR	si-NC	si-IL-37d	F1g-p-S6	si-NC	si-IL-37d	F1h-p-S6K	1.0054	1.11167
	13.794	44.438		10.165	36.273		0.963169	1.15932
	18.876	48.614		14.081	44.061		1.03144	1.12811
	20.874	37.986		15.522	37.891
F1k-p-mTOR	Mock	IL-37d	IL-37d+Rheb	F1k-p-S6K	Mock	IL-37d	IL-37d+Rheb	F1k-p-S6	Mock	IL-37d	IL-37d+Rheb
	0.893789	0.57482	0.863304		1.13455	0.704703	1.04487		1.13719	0.829409	1.14919
	0.952189	0.673073	0.997827		0.903189	0.74905	1.2631		0.931986	0.501973	1.00525
	1.15402	0.738402	1.19799		0.962257	0.501329	1.19299		0.930825	0.471557	0.992911
F1l-p-mTOR	Mock	IL-37d	IL-37d+Rheb
	40.977	20.882	59.86
	58.474	14.754	45.112
	15.137	11.17	46.813
	67.253	12.87	76.304
	30.066	3.959	47.999
		7.659	27.867
F1m-p-S6	Mock	IL-37d	IL-37d+Rheb
	53.405	20.698	41.7
	60.692	19.116	37.242
	58.802	12.794	54.497
	31.212	16.02	68.231
	65.145	18.326	31.749
	42.02	17.201	62.953
	54.734
	33.189
	43.907

## Sheet: Figure 2
F2h-GTP-Rheb	Mock	IL-37d
	1.13773	0.380259
	1	0.682986
	0.862272	0.712272
F2i-GTP-Rheb	si-NC	si-IL-37d
	1.34313	1.79248
	1	1.86276
	0.656866	2.06551
F2j-GTP-Rheb	Mock	IL-37d
	35.033	5.55
	44.049	11.172
	46.52	17.555
F2l-p-mTOR	Mock	IL-37d	IL-37d+N153T-Rheb	F2l-p-S6K	Mock	IL-37d	IL-37d+N153T-Rheb	F2l-p-S6	Mock	IL-37d	IL-37d+N153T-Rheb
	1.02275	0.651802	1.14741		1.02561	0.390082	0.776211		0.817925	0.327335	0.906103
	1.04493	0.411013	0.969426		0.818891	0.558232	0.882853		1.41724	0.453188	1.38812
	0.932326	0.654766	1.08909		1.15549	0.57446	1.01338		0.764835	0.240142	0.860809

## Sheet: Figure 3
F3b-TSC2							F3b-p-mTOR
	OE-NC			OE-IL-37d				OE-NC			OE-IL-37d
WT	0.959421	0.875228	1.16535	0.855881	0.924165	1.05136	WT	1.10938	0.96745	0.923174	0.498519	0.695987	0.694658
TSC2-/-	0.028436	0.005208	0.010099	0.012645	0	0	TSC2-/-	1.39939	1.30065	1.79933	1.00571	1.15349	1.08215
F3b-p-S6K							F3b-p-S6
	OE-NC			OE-IL-37d				OE-NC			OE-IL-37d
WT	0.929047	1.15545	0.915504	0.662902	0.773842	0.703646	WT	1.13679	0.958703	0.975973	0.619543	0.502167	0.586335
TSC2-/-	1.40811	1.47863	1.42208	1.0795	0.873792	0.861008	TSC2-/-	1.7696	2.04432	1.52882	1.05869	0.937389	1.46293
F3b-GTP-Rheb							F3b-IL-37d
	OE-NC			OE-IL-37d				OE-NC			OE-IL-37d
WT	1.09535	0.95502	0.949635	0.501151	0.230729	0.52927	WT	0.920039	0.920039	1.15992	80.1421	103.462	47.5275
TSC2-/-	1.74595	1.93698	1.45313	1.27351	0.459997	0.930898	TSC2-/-	3.1595	4.18669	3.74644	76.5397	71.1803	87.2437
F3c-TSC2							F3c-p-mTOR
	OE-NC			OE-IL-37d				OE-NC			OE-IL-37d
si-NC	1.00137	1.0122	0.986429	0.966483	1.10913	1.10407	si-NC	1.00404	0.995071	1.00089	0.375415	0.237734	0.410919
si-TSC2	0.428264	0.621587	0.448914	0.400475	0.362969	0.429813	si-TSC2	2.02671	1.35178	1.59925	1.14091	1.08499	0.889969
F3c-p-S6K							F3c-p-S6
	OE-NC			OE-IL-37d				OE-NC			OE-IL-37d
si-NC	1.06734	0.89556	1.0371	0.171191	0.244461	0.166216	si-NC	1.03851	1.03823	0.923261	0.268344	0.254643	0.264147
si-TSC2	2.98781	3.51895	2.49128	1.63761	1.71216	1.19657	si-TSC2	1.25945	1.16869	2.3118	0.655917	0.842845	0.897647
F3c-GTP-Rheb							F3c-IL-37d
	OE-NC			OE-IL-37d				OE-NC			OE-IL-37d
si-NC	0.97701	0.844989	1.178	0.481673	0.277154	0.416826	si-NC	1.13051	1.17807	0.691419	80.2396	63.4647	83.0735
si-TSC2	2.19764	2.14014	2.42311	0.728573	0.704161	0.600399	si-TSC2	2.91206	1.78872	0.483598	98.2999	20.2276	84.577
F3f-TSC2
	Mock			IL-37d
Lysate	1.23146	0.875861	0.892682	1.13667	0.872419	0.881782
Lysosome	0.958102	1.03834	1.00356	0.640681	0.770037	0.685549

## Sheet: Figure 4
F4m-S6K/mTOR	Mock	IL-37d
	1.09697	0.764763
	0.966495	0.711468
	0.936534	0.795425

## Sheet: Figure 5
F5b-IL-37d	EtOH (0mm)	EtOH (250mm)	EtOH (500mm)	EtOH (750mm)	F5b-p-mTOR	EtOH (0mm)	EtOH (250mm)	EtOH (500mm)	EtOH (750mm)
	1.06529	0.868155	0.770224	0.801231		1.11034	1.7736	1.61651	1.36711
	0.910943	0.847719	0.658598	0.604204		1.01696	1.3393	1.34531	1.49862
	0.960349	0.774363	0.577974	0.641388		0.948181	1.89919	2.2716	2.4578
	1.06342	0.811489	0.73023	0.85522		0.924513	1.7408	1.49588	1.73152
F5b-p-S6K	EtOH (0mm)	EtOH (250mm)	EtOH (500mm)	EtOH (750mm)	F5b-GTP-Rheb	EtOH (0mm)	EtOH (250mm)	EtOH (500mm)	EtOH (750mm)
	0.602932	1.18701	2.07491	1.55963		0.961538	1.30219	1.76525	1.87961
	1.32998	2.49099	2.0381	1.77848		1.06539	1.46885	2.03684	2.25733
	1.15791	2.4016	3.3748	2.65948		0.973077	1.59423	1.88269	2.075
	0.720766	1.90257	2.07927	1.57328
	1.18841	1.81326	1.78181	1.83913
F5e-p-mTOR	Control	EtOH	EtOH+IL-37d	EtOH+IL-37d+Rheb	F5e-p-S6K	Control	EtOH	EtOH+IL-37d	EtOH+IL-37d+Rheb
	0.981269	1.5548	0.852321	1.46339		0.968812	1.37285	0.952038	1.41987
	0.91762	1.99927	1.14016	2.04569		0.987177	1.47103	1.02217	1.4999
	1.10111	1.78758	1.24313	1.69133		1.04401	1.56364	1.05055	1.44915
F5e-p-S6	Control	EtOH	EtOH+IL-37d	EtOH+IL-37d+Rheb	F5e-GTP-Rheb	Control	EtOH	EtOH+IL-37d	EtOH+IL-37d+Rheb
	0.917151	1.33729	0.584345	1.32536		1.01877	1.38329	1.00204	1.32064
	1.1125	1.19829	0.63814	1.17813		1.03084	1.30854	0.975621	1.30359
	0.970345	1.24549	0.548456	1.23357		0.950386	1.30281	0.727291	1.64434
F5f-CCK8	EtOH (0mm)	EtOH (125mm)	EtOH (250mm)	EtOH (500mm)	EtOH (750mm)	EtOH (1000mm)
	1.699	1.363	1.223	1.093	0.999	0.932
	1.628	1.295	0.887	0.607	0.545	0.561
	1.562	0.896	0.617	0.577	0.521	0.477
	1.643	1.169	0.815	0.681	0.469	0.468
	1.765	0.942	0.792	0.742	0.57	1.036
	1.664	1.513	1.359	0.978	0.843	1.034
F5g-cell death	EtOH (0mm)	EtOH (125mm)	EtOH (250mm)	EtOH (500mm)	EtOH (750mm)	EtOH (1000mm)
	1.36986	7.14286	12	25.8823	38.0952	36.9231
	2.32558	6.87805	8.10811	18.9873	37.5	50
	1.65289	10.4	9.72222	20.2128	36.6972	56.1798
F5h-cell death	EtOH (0mm)	EtOH (125mm)	EtOH (250mm)	EtOH (500mm)	EtOH (750mm)	EtOH (1000mm)
	1.66	4.57	5.53	13.82	23.43	54.56
	1.23	4.31	5.14	10.04	24.21	54.22
	1.37	4.26	5.66	10.67	23.98	55.31
F5i-Oil Red O	Control	125mM	250mM	500mM
	0.465891	3.80465	7.19793	12.7592
	0.814111	3.42571	4.57338	16.5137
	0.89903	3.5516	9.92483	15.051
	1.82097	2.95263	11.1791
F5j-CCK8	Control	EtOH (750mm)	EtOH (750mm)+0.5 rh-IL-37d	EtOH (750mm)+1.0 rh-IL-37d	EtOH (750mm)+2.0 rh-IL-37d
	0.668	0.27	0.434	0.343	0.363
	0.451	0.242	0.275	0.239	0.317
	0.471	0.209	0.12	0.205	0.372
	0.467	0.315	0.141	0.234	0.505
	0.523		0.315	0.267	0.434
	0.58		0.436	0.384	0.5
F5k-cell death	Control	EtOH (750mm)	EtOH (750mm)+0.5 rh-IL-37d	EtOH (750mm)+1.0 rh-IL-37d	EtOH (750mm)+1.5 rh-IL-37d	EtOH (750mm)+2.0 rh-IL-37d
	1.75439	38.961	26.8518	27.2727	17.6471	10.2362
	0.869565	34.1463	32.5	28.866	26.4368	9.2437
	4.7619	40.1786	33.6842	31.1828	20.3883	12.069
F5l-cell death	Control	EtOH (750mm)	EtOH (750mm)+0.5 rh-IL-37d	EtOH (750mm)+1.0 rh-IL-37d	EtOH (750mm)+1.5 rh-IL-37d	EtOH (750mm)+2.0 rh-IL-37d
	3.05	43.17	36.19	32.47	33.6	33.61
	2.72	45.28	36.78	36.18	34.27	33.83
	2.7	44.5	37.37	30.55	31.92	33.7
		49.3
F5m-Oil Red O	Control	EtOH (250mm)	EtOH (250mm)+0.5 rh-IL-37d	EtOH (250mm)+1.0 rh-IL-37d	EtOH (250mm)+1.5 rh-IL-37d	EtOH (250mm)+2.0 rh-IL-37d
	1.16584	4.61324	2.75832	2.07893	1.46494	1.34007
	1.37541	3.76603	3.84973	2.39702	1.10917	1.08418
	0.458751	5.41801	2.87321	1.47778	1.44878	3.12116
		5.08803	4.30293	2.96766		0.820054
		4.4467				1.38476

## Sheet: Figure 6
F6b-body weight	Day	Control										TAT-rh-IL-37d										ALD										ALD+TAT-rh-IL-37d
	1	100	100	100	100	100	100	100	100	100	100	100	100	100	100	100	100	100	100	100	100	100		100	100	100	100	100	100	100	100	100	100	100	100	100	100	100
	2	101.195	101.93	106.224	95.572	101.825	104.461	100.365	101.177	100.388	102.247	100.826	100.816	102.058	101.681	104.979	104.527	101.2	100.435	104.701	102.5	103.279		104.105	102.016	98.8281	103.153	100.36	99.6047	91.6996	105.217	98.2332	102.239	102.083	101.038	97.9661	99.6454	106.349
	3	98.8048	99.6139	102.075	96.679	96.7153	99.2565	101.46	102.353	98.062	100	100	97.9592	100.823	100.84	102.075	101.235	100.4	101.739	102.992	103.333	99.1803		103.358	98.3871	98.0469	100.901	96.7626	101.581	101.186	103.043	98.9399	101.866	101.736	100.346	95.5932	98.5816	108.333
	4	100	100.386	100.415	97.048	98.5401	100.372	101.095	102.745	97.2868	98.5019	100.826	98.3674	98.7654	100.42	100.83	100.412	99.6	103.913	102.137	102.083	98.3607		97.3881	100	95.3125	99.5495	96.7626	100.79	103.557	99.5652	96.4664	100	97.9167	97.5778	97.6271	98.227	107.54
	5	101.594	100.386	100	98.524	98.5401	99.2565	100.365	100.392	96.8992	97.7528	101.24	101.225	99.5885	99.5798	102.49	103.704	98.8	103.043	101.709	100	99.5902		98.8806	97.9839	97.2656	99.5495	98.5611	99.6047	100.395	93.4783	95.4064	100	98.2639	98.2699	97.2881	97.8723	105.952
	6	101.594	98.8417	102.075	96.679	98.1752	98.513	102.19	100.392	98.8372	99.2509	100	100.408	102.469	98.7395	103.734	102.881	100	105.652	102.564	101.25	99.1803		101.866	98.3871	97.2656	99.5495	100.719	102.371	102.371	91.7391	97.1731	102.239	96.875	98.2699	95.2542	96.4539	107.54
	7	96.0159	99.2278	99.5851	99.262	101.46	102.231	98.1752	100	98.4496	98.8764	97.9339	101.225	101.235	98.3193	105.394	101.646	99.2	103.478	100.855	100	96.7213		96.6418	96.7742	96.0938	98.6487	99.6403	100	96.0474	91.7391	93.2862	98.1343	95.8333	97.9239	96.2712	97.1631	104.762
	8	92.4303	99.2278	104.149	99.262	100	101.115	98.5401	100	99.6124	98.1273	100.413	100.816	99.177	95.7983	105.394	98.7654	95.6	105.652	97.8632	99.5833	93.0328		94.7761	95.1613	97.2656	99.5495	95.6834	99.2095	100.79	93.0435	95.4064	99.2537	95.8333	96.5398	90.8475	96.0993	106.746
	9	94.0239	101.158	103.32	98.893	101.095	104.089	101.095	101.569	99.6124	98.5019	98.3471	100	97.5309	93.6975	103.32	100	98	104.348	96.5812	97.9167	95.4918		95.8955	92.7419	93.3594	98.1982	94.964	98.0237	98.8142	95.2174	95.7597	97.0149	96.5278	96.5398	92.2034	97.1631	104.762
	10	98.8048	101.544	106.639	99.631	102.555	102.974	101.46	101.569	101.163	98.8764	99.5868	100	99.5885	99.1597	104.979	100.412	100	103.478	99.5726	100	93.4426		94.0298	90.3226	94.1406	98.6487	94.964	98.419	99.6047	95.2174	97.1731	98.1343	95.8333	96.5398	92.2034	96.4539	103.175
	11	98.4064	101.158	104.149	98.893	104.38	102.974	102.19	102.353	101.938	99.6255	100.826	100.408	99.5885	101.681	106.639	101.235	98.8	102.174	99.5726	100	93.4426		92.9104	91.9355	92.9688	97.7477	93.8849	97.6285	97.6285	94.7826	98.9399	100	96.5278	96.5398	92.8814	95.0355	102.778
	12	100.797	101.93	105.809	98.893	103.285	103.346	100.365	102.745	101.938	100	99.5868	98.7755	100	105.462	108.714	102.469	99.2	103.913	99.1453	101.25	91.8033		93.6567	91.129	92.5781	97.7477	92.8058	98.8142	98.419	97.3913	97.8799	99.6269	97.9167	94.8097	89.8305	95.7447	104.365
	13	100.797	103.861	104.979	97.786	101.46	101.859	102.555	102.745	101.938	101.124	95.8678	97.9592	99.177	105.882	107.054	101.235	100	105.217	100.427	102.917	92.623		94.7761	91.129	91.4062	96.8469	94.2446	98.419	98.0237	97.8261	97.1731	97.7612	95.8333	95.1557	92.8814	95.7447	103.175
	14	101.992	105.019	107.054	98.155	102.92	103.718	100.73	101.569	103.876	100.749	97.1074	97.9592	97.5309	105.462	107.884	102.469	102.8	106.087	101.282	101.25	93.4426		94.403	89.9193	90.2344	95.9459	92.8058	98.8142	92.0949	91.7391	95.7597	98.1343	96.5278	96.8858	92.5424	98.227	103.175
	15	101.594	105.791	107.054	98.893	104.745	102.974	102.19	101.569	102.326	101.873	99.1736	97.9592	97.1193	105.462	109.959	102.058	104	107.391	101.282	102.5	89.7541		94.7761	88.7097	89.0625	94.5946	92.8058	98.8142	89.7233	88.6957	98.5866	101.119	98.6111	93.4256	89.8305	94.3262	104.762
	16	100.398	105.791	107.054	98.893	103.65	105.204	102.19	103.137	103.101	100.374	98.7603	98.7755	98.7654	107.143	110.788	104.938	103.6	105.652	101.282	105.417	92.623		94.7761	86.2903	87.8906	93.2432	92.0863	97.2332	90.9091	91.3043	97.8799	101.493	99.3056	97.2318	92.5424	97.8723	105.556
F6c-HE	WT	IL-37d	ALD	ALD+IL-37d	F6d-Oil Red O	WT	IL-37d	ALD	ALD+IL-37d
	9.231	4.903	71.817	10.219		5651	1225	83581	277
	3.133	6.779	67.111	6.629		335	2642	74737	5540
	5.963	5.551	67.17	6.487		5186	71	87824	329
F6e-TG	Control	IL-37d	ALD	ALD+IL-37d	F6f-TCHO	Control	IL-37d	ALD	ALD+IL-37d
	0.153526	0.308291	0.930287	0.352407		0.120097	0.104201	0.105363	0.121251
	0.133976	0.320684	0.898234	0.398076		0.109919	0.104201	0.124274	0.107779
	0.193124	0.149467	0.916648	0.121916		0.134008	0.114167	0.180456	0.116112
	0.19569	0.124659	0.876596	0.131818		0.145365	0.136122	0.157899	0.120494
	0.185352	0.195005	0.489267	0.20255		0.113437	0.127839	0.108047	0.090294
	0.187865	0.195005	0.454121	0.20155		0.113437	0.142043	0.111321	0.097375
	0.244195	0.112619	0.409421	0.171719		0.109907	0.085903	0.122275	0.107929
	0.264495	0.111375	0.395604	0.204898		0.112021	0.088105	0.128797	0.106342
F6g-ALT	Control	IL-37d	ALD	ALD+IL-37d	F6h-AST	Control	IL-37d	ALD	ALD+IL-37d
	50.1665	51.3631	75.7885	68.4577		42.3499	45.2127	69.3585	60.0632
	52.5718	51.7847	76.9813	68.4577		42.5065	45.2127	70.0524	60.7081
	57.8654	57.3528	92.0599	57.0449		47.7806	50.444	88.0407	47.2796
	59.4628	57.196	93.736	58.4457		49.5523	50.444	86.9088	49.1851
	56.6663	54.4119	84.792	45.1052		48.0016	47.869	73.5073	40.7439
	58.5459	54.8536	86.6466	45.975		51.1871	47.3667	72.9853	38.486
	53.9949	56.4604	41.0811	39.994		45.2832	46.8366	35.0567	34.2532
	54.4393	56.4604	42.3362			47.2833	48.0379	36.7325	36.5264
F6i- plasma ALT	Control	IL-37d	ALD	ALD+IL-37d	F6j- plasma AST	Control	IL-37d	ALD	ALD+IL-37d
	19	58	96	38		102	151	314	123
	23	32	54	47		118	138	258	217
	29	40	63	42		156	179	174	124
	39	57	113	63		138	160	139	143
	33	25	39	43		146	118	177	180
	41	25	54	38		116	100	257	157
	37	26	86	29		107	107	196	159
	27	21		37		114	111	168	157
	47	21				147	132	208	122
		36					119
F6k-p-mTOR	Control	IL-37d	ALD	ALD+37	F6k-p-S6	Control	IL-37d	ALD	ALD+37
	0.947668	0.305047	1.91726	1.03438		0.886667	0.586314	2.53728	0.168239
	1.05233	0.470049	1.97032	0.589424		1.11333	0.587864	2.19803	0.0757612
	0.871995	0.943109	4.33453	0.985005		1.04871	0.662503	2.27833	0.133242
	1.128	1.00699	2.9472	2.11514		0.951293	0.610507	1.89125	0.025707
F6k-GTP-Rheb	Control	IL-37d	ALD	ALD+37	F6k-TSC2	Control	IL-37d	ALD	ALD+37
	0.962583	0.393075	1.78642	0.506323		0.769347	1.09015	0.983573	1.19654
	1.03742	0.42314	1.54077	0.284044		1.23065	1.22221	0.993933	1.24529
	0.861157	1.04387	1.8197	0.861408		0.874824	1.08679	1.09535	1.0671
	1.13884	1.07463	1.47394	0.84025		1.12518	0.954025	0.974948	1.14304
F6l-CPT-1α	Control	IL-37d	ALD	ALD+37	F6l-Lipin1	Control	IL-37d	ALD	ALD+37
	0.883337	1.17275	0.61458	0.93341		0.789156	1.44572	49.4427	19.5243
	1.11666	1.17023	0.634815	0.977964		1.21084	1.91687	48.9578	11.6588
	0.891305	1.10943	0.52656	0.987639		0.92585	1.4051	31.0625	2.07148
	1.10869	1.08421	0.505215	0.979818		1.07415	1.3742	42.6751	1.68221
F6l-nSREBP-1	Control	IL-37d	ALD	ALD+37	F6l-pSREBP-1	Control	IL-37d	ALD	ALD+37
	1.03692	0.742274	2.06326	1.32767		1.03692	0.742274	2.06326	1.32767
	0.947868	1.16303	2.17485	1.33443		0.947868	1.16303	2.17485	1.33443
	1.01522	0.978101	2.02011	1.39213		1.01522	0.978101	2.02011	1.39213
F6m-mRNA	WT				rh-IL-37d				ALD				ALD+rh-IL-37d
SREBP-1c	1.1991	0.760615	0.833357	1.31567	0.431999	0.439007	0.453508	0.497607	11.816	10.4345	9.45469	8.35775	0.566979	0.45504	0.473039	0.517567
ACC1	0.908159	1.0904	0.969523	1.04158	0.4953	0.427008	0.616074	0.657074	1.46356	1.3309	1.31655	1.319	0.653857	0.589322	0.645045	0.606338
FAS	1.04345	0.835331	1.11638	1.02767	0.672649	0.539643	0.743123	0.70661	16.9472	14.5346	10.0012	8.99527	0.751392	0.689129	0.776829	0.668967
SCD-1	0.994838	0.953752	1.03058	1.02083	0.75473	0.747748	0.752786	0.751241	1.54203	1.52648	2.75583	2.44547	0.790957	0.781086	0.24563	0.193648
F6n-mRNA	WT								rh-IL-37d								ALD								ALD+rh-IL-37d
PPAR-α	0.606544	0.69448	1.52481	1.5569	0.742267	0.670138	1.55803	1.29033	1.26292	1.97225	0.993284	1.25704	0.968207	1.60516	1.05282	1.05791	0.511879	0.529055	0.42057	0.479301	0.626856	0.624852	0.592903	0.558459	1.43636	1.5444	2.67753	2.50509	1.25171	1.40204	2.1514	2.35425
PGC-1α	1.12906	1.08006	0.820037		1.12715	1.22066	0.850939	0.854125	1.34307	0.995139	0.732492	0.497841	1.15343	1.10809	0.547843	0.706478	0.300104	0.271371	0.242145	0.291697	0.292879	0.348922	0.319354	0.337996	0.596471	0.428496	1.8225	1.74762	0.577835	0.63431	1.24477	1.25693
CPT-1α	0.899393	1.17572	1.00135	0.923535					1.06224	0.730222	1.05914	1.37276					0.714945	0.185487	0.397321	0.458864					1.24433	1.86983	1.02897	1.47303

## Sheet: Figure 7
F7b-body weight	Day	ALD+TAT-rh-IL-37d+OE-NC										ALD+TAT-rh-IL-37d+OE-Rheb
	1		100	100	100	100	100	100	100	100	100	100	100	100	100	100	100	100	100	100	100
	2		100.368	102.536	98.8506	99.6403	97.2973	100.772	100	100.82	102.597	99.2032	97.5352	101.056	99.6226	96.2825	98.0545	99.6139	100.385	98.1343	99.1736
	3		97.7941	101.449	97.318	95.6834	96.5251	99.6139	99.262	99.5902	102.597	98.4064	96.4789	101.761	95.8491	92.9368	95.7198	97.6834	96.9231	98.1343	100
	4		96.6912	97.1014	96.1686	97.1223	100.772	96.139	97.417	100.41	101.299	100	96.4789	100	97.7358	95.9108	95.7198	96.5251	96.1539	100.373	102.066
	5		97.0588	99.6377	97.318	97.1223	101.93	92.6641	98.155	100	100.433	98.8048	97.5352	100.352	98.8679	97.3978	98.8327	97.2973	95.3846	99.2537	100.413
	6		96.6912	100	96.9349	95.6834	101.93	88.0309	97.786	101.639	101.732	100.797	99.6479	100.352	101.132	97.3978	99.2218	97.2973	96.5385	101.493	102.893
	7		94.1176	94.2029	99.6169	96.0432	103.089	88.417	97.417	99.1803	98.7013	99.6016	97.8873	97.8873	98.4906	97.3978	96.8872	97.2973	95.7692	100.746	102.479
	8		97.0588	97.8261	95.4023	95.6834	99.6139	93.0502	98.893	101.639	99.5671	98.8048	96.1268	97.5352	96.6038	93.6803	97.2763	97.6834	94.6154	99.2537	102.893
	9		95.2206	94.5652	96.5517	93.8849	101.158	93.4363	96.31	98.7705	97.8355	96.8127	94.3662	98.2394	97.3585	93.3085	96.4981	95.3668	96.5385	99.2537	102.066
	10		95.2206	93.1159	96.5517	95.6834	100.772	89.5753	95.572	99.1803	96.9697	96.8127	95.0704	97.1831	97.3585	94.052	98.0545	94.5946	94.6154	100.373	101.653
	11		93.3824	92.3913	95.0192	94.2446	101.158	88.0309	95.203	97.541	97.4026	97.6096	95.7746	96.831	95.8491	92.9368	94.5525	94.2085	94.6154	100	100.413
	12		93.75	94.9275	93.8697	94.6043	99.2278	91.1197	96.31	96.3115	95.671	97.2112	93.662	96.831	98.4906	92.9368	94.5525	93.4363	95.3846	100.373	101.24
	13		94.4853	95.6522	94.636	92.8058	99.6139	95.7529	98.524	99.1803	97.8355	97.6096	95.4225	96.831	93.5849	89.5911	89.8833	94.9807	96.5385	101.866	101.24
	14		94.8529	96.7391	93.8697	93.5252	98.4556	98.8417	100.738	98.7705	95.2381	98.008	96.4789	97.1831	92.8302	89.5911	89.4942	93.4363	94.2308	98.5075	98.7603
	15		95.5882	97.1014	94.636	96.7626	101.544	95.7529	98.155	96.3115	95.671	96.0159	95.0704	94.0141	90.9434	87.7323	87.1595	91.5058	91.5385	95.1492	97.9339
	16		95.9559	99.2754	96.5517	98.2014	103.861	96.9112	101.107	97.9508	96.5368	92.4303	94.0141	94.3662	86.4151	83.2714	86.7704	90.7336	92.3077	95.5224	97.1074
F7c-HE	OE-NC	OE-RHEB		F7d-Oil Red O	OE-NC	OE-RHEB
	10.967	57.641			156	87317
	5.243	59.671			63	69207
	9.778	57.486			1565	66615
F7e-TG	OE-NC	OE-RHEB		F7f-TCHO	OE-NC	OE-RHEB
	0.125185	0.444541			0.092396	0.130997
	0.146452	0.429855			0.112929	0.12008
	0.113711	0.411725			0.116816	0.129653
	0.132439	0.515447			0.121552	0.15448
	0.148194	0.543952			0.080807	0.145971
	0.142671	0.47486			0.089785	0.143164
	0.088081	0.255042			0.110981	0.117744
	0.10265	0.214285			0.073013	0.105668
F7g-ALT	OE-NC	OE-RHEB		F7h-AST	OE-NC	OE-RHEB
	45.0374	142.414			39.3765	133.404
	47.8748	147.486			37.7341	127.098
	39.6677	60.0276			35.3146	61.5311
	41.3272	58.4147			36.3284	62.8752
	65.2542	74.7759			55.6723	47.8805
	67.847	75.3821			53.7635	49.275
F7i- plasma ALT	OE-NC	OE-RHEB		F7j- plasma AST	OE-NC	OE-RHEB
	33	69			115	189
	32	59			159	241
	34	53			158	198
	64	38			203	164
	40	46			138	173
	21	40			104	148
	39	91			190	205
	35	100			129	240
	42	100			156	188
F7k-p-mTOR	OE-NC	OE-Rheb		F7k-p-S6	OE-NC	OE-Rheb
	0.894938	2.07987			0.908819	13.4643
	0.967838	2.29613			0.953956	15.7224
	1.03659	1.9168			1.13722	11.2307
F7k-GTP-Rheb	OE-NC	OE-Rheb
	0.916337	6.39399
	0.946439	7.24939
	1.0585	4.71096
F7l-CPT-1α	OE-NC	OE-Rheb		F7l-Lipin1	OE-NC	OE-Rheb
	0.985815	0.604018			0.596708	4.09545
	0.87696	0.460451			1.10735	5.21799
	1.25846	0.471096			1.20251	3.30957
F7l-pSREBP-1	OE-NC	OE-Rheb		F7l-nSREBP-1	OE-NC	OE-Rheb
	0.97414	2.06954			0.935514	1.58925
	0.729921	1.9224			0.871171	1.70901
	1.29594	2.60551			1.19331	1.85908
F7m-mRNA	OE-NC				OE-Rheb
SREBP-1c	0.814289	0.738624	1.16522	1.28187	5.09435	4.29348	6.25416	5.72252
ACC1	0.484123	0.465269	1.4625	1.58811	1.17548	0.989417	2.60041	2.23693
FAS	0.62383	0.570121	1.38666	1.41939	5.58705	5.07378	19.3302	17.2021
SCD-1	1.01942	0.69795	1.11523	1.16739	2.3959	1.9421	3.0946	3.57169
F7n-mRNA	OE-NC								OE-Rheb
PPAR-α	0.690721	1.19611	0.590182	0.984021	1.9868	2.18773	0.621397	0.672178	0.343265	0.324338	0.326251	0.42119	0.262831	0.317113	0.378513	0.392979
PGC-1α	1.14236	1.27157	0.929995	0.897768	2.14296	1.7701	0.277907	0.29096	0.17459	0.189838	0.206315	0.255868	0.110365	0.104987	0.207546	0.222331
CPT-1α	1.052	0.973484	1.06918	0.905341					0.276445	0.196624	0.383784	0.373347

## Sheet: Figure 8
F8b-body weight	Day	ALD+TAT-rh-IL-37d+si-NC										ALD+TAT-rh-IL-37d+si-TSC2
	1	100	100	100	100	100	100	100	100	100	100	100	100	100	100	100	100	100	100	100	100
	2	98.4674	98.5019	100.42	100.388	99.2308	98.9011	98.4127	94.7566	97.037	100	96.3636	99.1968	98.1343	103.077	106.093	103.677	98.5915	103.333	103.788	104.494
	3	100	92.8839	102.941	99.6124	95	98.5348	100.397	94.382	99.6296	98.5401	93.8182	97.992	95.5224	99.2308	102.509	103.309	99.2958	100.37	102.273	100
	4	98.8506	92.1348	100.84	98.4496	93.8461	96.337	102.778	94.0075	102.593	98.5401	95.2727	95.1807	95.1492	98.4615	98.5663	101.471	98.9437	101.111	102.651	100
	5	98.8506	92.5094	102.101	100	94.6154	98.9011	99.2064	93.633	101.852	99.2701	94.1818	95.1807	94.0298	100.769	101.075	101.838	96.4789	101.481	101.515	98.5019
	6	97.7011	93.633	102.521	99.2248	93.8461	95.9707	101.587	93.2584	101.481	99.635	97.0909	97.5904	97.7612	99.2308	101.075	101.838	96.1268	100.37	103.03	98.5019
	7	89.272	92.1348	100	100	95	98.5348	98.0159	92.5094	101.852	98.1752	93.0909	92.3695	93.6567	98.0769	100	100.735	94.3662	100	100	94.7566
	8	88.1226	92.5094	100.42	100.388	94.2308	95.9707	98.8095	94.382	99.6296	96.7153	94.1818	93.5743	92.1642	98.0769	99.6416	100	90.1409	98.1482	103.03	97.0037
	9	86.59	92.5094	99.5798	96.5116	92.6923	96.337	98.4127	91.7603	97.4074	97.4453	94.9091	92.3695	93.2836	97.6923	98.5663	99.6324	89.4366	97.4074	101.894	98.1273
	10	86.59	92.8839	96.6387	94.9612	92.6923	94.5055	97.2222	92.5094	97.4074	97.4453	96.3636	92.3695	93.6567	97.6923	97.491	98.1618	86.9718	94.8148	101.136	98.1273
	11	86.2069	93.2584	96.6387	96.8992	93.8461	94.1392	98.0159	92.8839	97.4074	97.8102	96.7273	94.7791	93.2836	96.5385	96.7742	97.7941	87.3239	95.1852	101.894	99.2509
	12	90.0383	95.1311	98.3193	95.3488	94.6154	94.5055	99.6032	95.1311	97.037	96.3504	98.1818	93.1727	95.5224	96.9231	96.4158	95.9559	91.1972	98.8889	99.6212	99.2509
	13	87.7395	93.2584	97.8992	94.9612	92.3077	92.674	100	94.382	97.4074	98.1752	99.6364	93.1727	95.8955	100.385	98.5663	98.1618	88.7324	96.2963	100	99.6255
	14	94.2529	92.1348	99.5798	98.062	94.6154	94.5055	100	94.0075	98.5185	96.7153	102.182	94.7791	98.5075	99.6154	98.9247	97.7941	89.0845	95.9259	101.136	100
	15	92.3372	92.5094	98.7395	96.8992	92.6923	93.0403	101.191	97.0037	98.8889	98.5401	102.546	95.5823	98.8806	99.2308	98.9247	98.5294	90.493	95.9259	101.894	100
	16	94.2529	94.382	100.84	96.8992	95.3846	94.8718	100.794	96.2547	99.6296	96.7153	102.182	94.7791	98.5075	99.2308	96.0573	100.735	89.4366	96.2963	104.167	102.996
F8c-HE	si-NC	si-TSC2		F8d-Oil Red O	si-NC	si-TSC2
	7.312	7.616			3048	1633
	6.095	5.939			460	660
	7.911	6.817			2159	2036
F8e-TG	si-NC	si-TSC2		F8f-TCHO	si-NC	si-TSC2
	0.290999	0.133407			0.103244	0.114074
	0.354513	0.119229			0.110127	0.111793
	0.242299	0.540621			0.119071	0.12224
	0.257248	0.560044			0.110251	0.09932
	0.221552	0.161815			0.101669	0.099106
	0.243513	0.177493			0.112452	0.110999
		0.177853			0.118903	0.102865
		0.22695			0.093751	0.102865
F8g-ALT	si-NC	si-TSC2		F8h-AST	si-NC	si-TSC2
	57.1764	59.5674			50.9611	53.0591
	61.3715	58.4435			53.7311	54.365
	58.1961	104.105			51.1015	93.8764
	59.6155	102.73			51.4599	96.1238
	39.1375	50.0831			34.0936	45.936
	40.2193	49.6704			33.3648	45.295
	58.4146	48.7188			48.9898	40.9583
	57.1422	44.0757			50.9714	38.9721
F8i- plasma ALT	si-NC	si-TSC2		F8j- plasma AST	si-NC	si-TSC2
	54	24			168	114
	30	44			145	155
	39	37			117	154
	38	65			115	147
	33	38			127	166
	38	49			124	213
	26	37			162	143
	38	33			161	137
	49	28			184	135
	36	31			167	150
F8k-p-mTOR	si-NC	si-TSC2		F8k-p-S6	si-NC	si-TSC2
	1.26896	0.750436			0.839866	1.28101
	0.717135	1.11501			1.21423	1.52724
	1.0139	1.05065			0.945909	1.08661
F8k-GTP-Rheb	si-NC	si-TSC2		F8k-TSC2	si-NC	si-TSC2
	1.12641	0.845975			1.0207	0.17749
	0.753225	0.912595			0.988611	0.184288
	1.12036	0.99433			0.99069	0.101048
F8l-CPT-1α	si-NC	si-TSC2		F8l-Lipin1	si-NC	si-TSC2
	1.01467	0.957003			1.70734	0.213142
	0.921684	0.947184			0.364769	0.795957
	1.06365	0.992386			0.927891	1.06196
F8l-pSREBP-1	si-NC	si-TSC2		F8l-nSREBP-1	si-NC	si-TSC2
	0.944598	1.02907			1.04426	0.973986
	1.1297	0.857602			0.96542	1.00667
	0.925705	1.29217			0.990319	1.03378
F8m-mRNA	si-NC					si-TSC2
SREBP-1c	1.20736	1.07588	0.906363	0.810396		0.965723	0.950917	1.00328	0.988151
ACC1	1.10328	0.894303	1.02315	0.97926		0.939581	0.774274	1.07729	0.798457
FAS	0.350348	1.0145	1.45225	1.1829		1.40044	1.01876	1.22334	1.04483
SCD-1	0.927934	1.00266	1.008	1.06141		1.04792	1.19726	1.66046	1.04341
F8n-mRNA	si-NC					si-TSC2
PPAR-α	0.957607	1.15432	0.788093	1.09998		1.26265	1.17486	1.14461	1.10773
PGC-1α	0.836299	0.9775	1.04451	1.14169		0.96011	0.758787	0.991517	0.898299
CPT-1α	1.25445	1.047	0.965594	0.732951		0.728548	0.542298	1.08369	0.83554

## Sheet: Figure S1
FS1c-IL-37d mRNA	si-NC	si-IL-37d
	0.837209	0.348837
	0.906977	0.459349
	1.25581	0.341163

## Sheet: Figure S4
FS4d-CCK8	EtOH (0mm)	EtOH (125mm)	EtOH (250mm)	EtOH (500mm)	EtOH (750mm)	EtOH (1000mm)
	0.686	0.879	0.753	0.89	0.776	0.675
	1.859	0.722	0.645	0.651	0.473	0.365
	1.381	0.687	0.519	0.45	0.396	0.23
	1.759	0.771	0.559	0.622	0.444	0.211
	1.694	0.888	0.898	0.569	0.63	0.425
	1.598	1.062	0.693	1.047	0.626	0.639
FS4e-cell death	EtOH (0mm)	EtOH (125mm)	EtOH (250mm)	EtOH (500mm)	EtOH (750mm)	EtOH (1000mm)
	0	5.55556	3.75	14.6067	61.5385	78.9474
	1.25	4.7619	5.26316	14.6789	61.5385	68.1818
	0	9.35252	9.1954	22.2222	55	71.5686
FS4f-cell death	EtOH (0mm)	EtOH (125mm)	EtOH (250mm)	EtOH (500mm)	EtOH (750mm)	EtOH (1000mm)
	2.65	4.76	5.83	5.49	19	44.98
	0.59	1.37	1.52	6.17	18.52	43.89
	3.62	1.72	3.11	12.27	17.44	45.74
FS4g-CCK8	Control	EtOH (750mm)	EtOH (750mm)+0.5 rh-IL-37d	EtOH (750mm)+1.0 rh-IL-37d	EtOH (750mm)+2.0 rh-IL-37d
	0.349	0.372	0.32	0.342	0.536
	0.364	0.229	0.313	0.248	0.352
	0.336	0.226	0.181	0.192	0.391
	0.525	0.186	0.166	0.243	0.315
		0.211	0.359	0.279	0.363
			0.31	0.468	0.507
FS4h-cell death	Control	EtOH (750mm)	EtOH (750mm)+0.5 rh-IL-37d	EtOH (750mm)+1.0 rh-IL-37d	EtOH (750mm)+1.5 rh-IL-37d	EtOH (750mm)+2.0 rh-IL-37d
	0	31.25	31.9149	24.0741	20.6612	20.6612
	2.1978	50.6849	25	22.2222	14.6154	14.6154
	1.66667	31.3253	28.3333	18.3673	20.979	20.979
FS4i-cell death	Control	EtOH (750mm)	EtOH (750mm)+0.5 rh-IL-37d	EtOH (750mm)+1.0 rh-IL-37d	EtOH (750mm)+1.5 rh-IL-37d	EtOH (750mm)+2.0 rh-IL-37d
	5.73	41.39	37.3	30.59	39.2	36.76
	5.24	38.53	38.96	31.03	36.78	35.92
	2.47	40.56	36.89	32.47	37.97	36.78

[truncated: 1 more sheets: Figure S5]
